# Supplementary material for: The Impact of the CYP2D6 and CYP1A2 Gene Polymorphisms on Response to Duloxetine in Patients with Major Depression
Source: Int J Mol Sci. 2023 Aug 30;24(17):13459. doi: 10.3390/ijms241713459 (PMC10487921; doi:10.3390/ijms241713459)
Supplement: Supplementary file 1 [file ijms-24-13459-s001.zip]

Archive with 1 entries (1 files):
- ijms-2535642-supplementary.pdf
